# Supplementary material for: Protein Phosphatase 5 Promotes SUMM2-Mediated Immunity by Facilitating Its Protein Accumulation
Source: Plants (Basel). 2026 Jun 17;15(12):1875. doi: 10.3390/plants15121875 (PMC13307163; doi:10.3390/plants15121875)
Supplement: Supplementary file 1 [file plants-15-01875-s001.zip]

Archive with 1 entries (1 files):
- plants-4334976-supplementary.pdf
